# Supplementary material for: Comparing low volume of blood flow restricted to high-intensity resistance training of the finger flexors to maintain climbing-specific strength and endurance: a crossover study
Source: Front Sports Act Living. 2023 Sep 29;5:1256136. doi: 10.3389/fspor.2023.1256136 (PMC10570524; doi:10.3389/fspor.2023.1256136)
Supplement: Supplementary file 1 [file Datasheet1.xlsx]

## Sheet: Dataset
Gender	Age (yrs)	Weight (kg)	Height (cm)	HIT1Fmax (N)	HIT1CF (N)	HIT1W (N.s)	HIT1W´ (N.s)	HIT1TSIrecoveryO (s)	HIT2Fmax (N)	HIT2CF (N)	HIT2W (N.s)	HIT2W´ (N.s)	HIT2TSIrecoveryO (s)	BFR1Fmax (N)	BFR1CF (N)	BFR1W (N.s)	BFR1W´ (N.s)	BFR1TSIrecoveryO (s)	BFR2Fmax (N)	BFR2CF (N)	BFR2W (N.s)	BFR2W´ (N.s)	BFR2TSIrecoveryO (s)
m	26.2082	98	187	479.04	126.746	27282.3	9146.67	16	477.044	102.794	28201.5	13849.2	24	477.044	102.794	28201.5	13849.2	24	429.14	156.353	32672.5	9905.15	21
m	27.0521	64	174	419.16	112.774	33541.9	16534.9	15	492.014	172.654	41053.7	13899.1	12	492.014	172.654	41053.7	13899.1	12	449.1	143.047	35338.2	13549.8	14
f	24.2795	59.2	166.5	239.52	76.846	14967.9	4830.32	24	276.446	89.82	15727.5	2477.04	9	276.446	89.82	15727.5	2477.04	9	289.42	83.1667	18859.2	6600.77	10
f	28.0712	68	175	306.386	89.82	18917.1	7028.91	12	322.354	106.786	22654.6	7565.84	9	322.354	106.786	22654.6	7565.84	9	299.4	109.78	24936	7615.74	10
f	31.411	75.5	165	289.42	72.854	19883.2	8672.62	14	295.408	102.794	23433	7516.94	15	295.408	102.794	23433	7516.94	15	289.42	116.766	24823.3	6887.2	6
f	60.0027	62	157	209.58	149.7	21427.1	2082.83	6	263.472	162.674	26532.8	1633.73	11	263.472	162.674	26532.8	1633.73	11	249.5	166.333	27080.7	2683.62	14
m	22.1836	73.1	182	503.99	59.88	24743.4	16984	23	459.08	39.92	14520.9	12116.7	25	538.92	29.94	20197.5	19369.2	29	503.99	59.88	24743.4	16984	23
m	22.4932	74.8	178	516.964	129.74	34824.2	13932.1	15	409.18	96.4733	32789.3	17844.2	22	499	46.906	28536.8	21981	13	516.964	129.74	34824.2	13932.1	15
m	23.2466	76	174	662.672	112.774	39941	22137.6	14	618.76	143.047	41924	19341.2	5	708.58	156.686	44011.8	18987.9	17	662.672	112.774	39941	22137.6	14
m	24.5068	71.8	191	470.058	136.726	35057.7	14681.6	12	439.12	99.8	34167.5	18878.2	13	419.16	112.774	29416.1	12402.1	11	470.058	136.726	35057.7	14681.6	12
f	24.6164	53.1	165	243.512	109.78	20654.6	3748.49	8	259.48	96.4733	20345.2	4908.16	14	229.54	89.82	18983	5299.38	12	243.512	109.78	20654.6	3748.49	8
f	27.5452	58.7	162	281.436	89.82	24247.4	10997	21	379.24	99.8	25917.1	9702.56	19	299.4	92.814	23566.8	9219.52	9	281.436	89.82	24247.4	10997	21
f	32.0164	70.2	180	394.21	72.854	24814.3	14838.3	15	359.28	86.4933	25956	13197.6	13	429.14	89.82	24881.1	13428.1	20	394.21	72.854	24814.3	14838.3	15
